# Supplementary material for: New Insights into Complex PTSD Treatment: Focus on TAAR1 Agonists
Source: Biomedicines. 2025 Dec 3;13(12):2972. doi: 10.3390/biomedicines13122972 (PMC12730721; doi:10.3390/biomedicines13122972)
Supplement: Supplementary file 1 [file biomedicines-13-02972-s001.zip]

Archive with 1 entries (1 files):
- biomedicines-3952830-supplementary.pdf
